# Supplementary material for: Assessment of Dye-Absorbed Eggshell Membrane Composites as Solid Polymer Electrolyte of Fuel Cells
Source: Membranes (Basel). 2023 Jan 16;13(1):115. doi: 10.3390/membranes13010115 (PMC9866477; doi:10.3390/membranes13010115)
Supplement: Supplementary file 1 [file membranes-13-00115-s001.zip]

Archive with 1 entries (1 files):
- membranes-2013981-supplementary.pdf
